# Supplementary material for: The Cycloaddition of the Benzimidazolium Ylides with Alkynes: New Mechanistic Insights
Source: PLoS One. 2016 May 25;11(5):e0156129. doi: 10.1371/journal.pone.0156129 (PMC4880325; doi:10.1371/journal.pone.0156129)
Supplement: S1 Cif — (CIF) [file pone.0156129.s001.cif]

data_exp
_audit_creation_date              2013-10-04
_audit_creation_method
;
Olex2 1.2
(compiled 2013.09.17 svn.r2790 for OlexSys, GUI svn.r4601)
;
_publ_contact_author_address      '11 Carol I, 700506 Iasi, Romania'
_publ_contact_author_email        'gheorghita.zbancioc@chem.uaic.ro'
_publ_contact_author_name         'Gheorghita Zbancioc'
_publ_contact_author_phone        '+40 232 201278'
_chemical_name_common             ?
_chemical_name_systematic
;
 ? 
;
_chemical_formula_moiety          'C20 H21 N3 O6'
_chemical_formula_sum             'C20 H21 N3 O6'
_chemical_formula_weight          399.40
_chemical_melting_point           ?
loop_
  _atom_type_symbol
  _atom_type_description
  _atom_type_scat_dispersion_real
  _atom_type_scat_dispersion_imag
  _atom_type_scat_source
 'C' 'C' 0.0033 0.0016 'International Tables Vol C Tables 4.2.6.8 and 6.1.1.4'
 'H' 'H' 0.0000 0.0000 'International Tables Vol C Tables 4.2.6.8 and 6.1.1.4'
 'N' 'N' 0.0061 0.0033 'International Tables Vol C Tables 4.2.6.8 and 6.1.1.4'
 'O' 'O' 0.0106 0.0060 'International Tables Vol C Tables 4.2.6.8 and 6.1.1.4'

_space_group_crystal_system       'monoclinic'
_space_group_IT_number            14
_space_group_name_H-M_alt         'P 1 21/n 1'
_space_group_name_Hall            '-P 2yn'
loop_
  _space_group_symop_id
  _space_group_symop_operation_xyz
 1 'x, y, z'
 2 '-x+1/2, y+1/2, -z+1/2'
 3 '-x, -y, -z'
 4 'x-1/2, -y-1/2, z-1/2'

_cell_length_a                    11.2596(12)
_cell_length_b                    9.0481(7)
_cell_length_c                    20.717(2)
_cell_angle_alpha                 90.00
_cell_angle_beta                  94.637(15)
_cell_angle_gamma                 90.00
_cell_volume                      2103.7(4)
_cell_formula_units_Z             4
_cell_measurement_reflns_used     2595
_cell_measurement_temperature     293(2)
_cell_measurement_theta_max       26.00
_cell_measurement_theta_min       1.97
_exptl_absorpt_coefficient_mu     0.094
_exptl_absorpt_correction_T_max   ?
_exptl_absorpt_correction_T_min   ?
_exptl_absorpt_correction_type    ?
_exptl_absorpt_process_details    ?

_exptl_crystal_description       'needle'
_exptl_crystal_colour            'clear light yellow'

_exptl_crystal_colour_lustre     clear

_exptl_crystal_colour_modifier   light

_exptl_crystal_colour_primary    yellow
_exptl_crystal_density_diffrn     1.261
_exptl_crystal_density_meas       ?
_exptl_crystal_density_method     'not measured'
_exptl_crystal_F_000              840
_exptl_crystal_size_max           0.10
_exptl_crystal_size_mid           0.07
_exptl_crystal_size_min           0.05
_exptl_special_details
;
 ? 
;
_diffrn_reflns_av_R_equivalents   0.0336
_diffrn_reflns_av_unetI/netI      0.0571
_diffrn_reflns_limit_h_max        13
_diffrn_reflns_limit_h_min        -11
_diffrn_reflns_limit_k_max        11
_diffrn_reflns_limit_k_min        -9
_diffrn_reflns_limit_l_max        25
_diffrn_reflns_limit_l_min        -16
_diffrn_reflns_number             8403
_diffrn_reflns_theta_full         26.00
_diffrn_reflns_theta_max          26.00
_diffrn_reflns_theta_min          1.97
_diffrn_ambient_temperature       293(2)
_diffrn_detector_area_resol_mean  ?
_diffrn_measured_fraction_theta_full 0.958
_diffrn_measured_fraction_theta_max 0.958
_diffrn_measurement_device_type  'Xcalibur, Eos'

_diffrn_measurement_method       '\w scans'
_diffrn_radiation_monochromator   graphite
_diffrn_radiation_type            MoK\a
_diffrn_radiation_wavelength      0.71073
_diffrn_source                    'fine-focus sealed tube'
_diffrn_standards_decay_%         ?
_diffrn_standards_interval_count  ?
_diffrn_standards_interval_time   ?
_diffrn_standards_number          ?
_reflns_number_gt                 2268
_reflns_number_total              3955
_reflns_threshold_expression      >2sigma(I)
_computing_cell_refinement        ?
_computing_data_collection        ?
_computing_data_reduction         ?
_computing_molecular_graphics
;
O. V. Dolomanov, L. J. Bourhis, R. J. Gildea, J. A. K. Howard and H. Puschmann,
OLEX2: a complete structure solution, refinement and analysis program.
J. Appl. Cryst. (2009). 42, 339-341.
;
_computing_publication_material
;
O. V. Dolomanov, L. J. Bourhis, R. J. Gildea, J. A. K. Howard and H. Puschmann,
OLEX2: a complete structure solution, refinement and analysis program.
J. Appl. Cryst. (2009). 42, 339-341.
;
_computing_structure_refinement   'SHELXL-97 (Sheldrick, 1997)'
_computing_structure_solution     'SHELXS-97 (Sheldrick, 1990)'
_refine_diff_density_max          0.473
_refine_diff_density_min          -0.291
_refine_diff_density_rms          0.051
_refine_ls_extinction_coef        ?
_refine_ls_extinction_method      none
_refine_ls_goodness_of_fit_ref    1.044
_refine_ls_hydrogen_treatment     mixed
_refine_ls_matrix_type            full
_refine_ls_number_parameters      265
_refine_ls_number_reflns          3955
_refine_ls_number_restraints      0
_refine_ls_R_factor_all           0.1377
_refine_ls_R_factor_gt            0.0833
_refine_ls_restrained_S_all       1.044
_refine_ls_shift/su_max           0.061
_refine_ls_shift/su_mean          0.007
_refine_ls_structure_factor_coef  Fsqd
_refine_ls_weighting_details
'calc w=1/[\s^2^(Fo^2^)+(0.1007P)^2^+0.7811P] where P=(Fo^2^+2Fc^2^)/3'
_refine_ls_weighting_scheme       calc
_refine_ls_wR_factor_gt           0.2059
_refine_ls_wR_factor_ref          0.2365
_refine_special_details
;
 Refinement of F^2^ against ALL reflections.  The weighted R-factor wR and 
 goodness of fit S are based on F^2^, conventional R-factors R are based 
 on F, with F set to zero for negative F^2^. The threshold expression of 
 F^2^ > 2sigma(F^2^) is used only for calculating R-factors(gt) etc. and is 
 not relevant to the choice of reflections for refinement.  R-factors based 
 on F^2^ are statistically about twice as large as those based on F, and R- 
 factors based on ALL data will be even larger. 
;
_olex2_refinement_description
;
1. Others
 Fixed Uiso: H11(0.061) H21(0.103) H5(0.089) H2(0.079) H3(0.098) H4(0.089)
 H7A(0.104) H7B(0.104) H13A(0.17) H13B(0.17) H13C(0.17) H14A(0.184) H14B(0.184)
 H14C(0.184) H16A(0.132) H16B(0.132) H17A(0.129) H17B(0.129) H19A(0.262)
 H19B(0.262) H19C(0.262)
 Fixed X: H11(0.7494) H21(0.6639) H5(0.9248) H2(0.8152) H3(0.9792) H4(1.0318)
 H7A(0.6959) H7B(0.7976) H13A(0.5899) H13B(0.6879) H13C(0.5541) H14A(0.1437)
 H14B(0.1387) H14C(0.1306) H16A(0.2696) H16B(0.3971) H17A(0.9216) H17B(0.8208)
 H19A(0.26) H19B(0.3899) H19C(0.2875)
 Fixed Y: H11(0.6343) H21(0.2533) H5(0.1615) H2(0.6452) H3(0.5539) H4(0.312)
 H7A(0.0149) H7B(0.0171) H13A(0.8269) H13B(0.9393) H13C(0.9662) H14A(0.5988)
 H14B(0.5204) H14C(0.4265) H16A(0.309) H16B(0.2897) H17A(0.1383) H17B(0.1207)
 H19A(0.5401) H19B(0.5276) H19C(0.4319)
 Fixed Z: H11(0.0713) H21(0.1133) H5(0.2039) H2(0.2236) H3(0.2854) H4(0.2746)
 H7A(0.0946) H7B(0.1513) H13A(-0.106) H13B(-0.0794) H13C(-0.0669) H14A(0.0416)
 H14B(0.1088) H14C(0.045) H16A(0.2482) H16B(0.2839) H17A(0.0818) H17B(0.0251)
 H19A(0.2851) H19B(0.318) H19C(0.3435)
;
_atom_sites_solution_hydrogens    geom
_atom_sites_solution_primary      direct
_atom_sites_solution_secondary    difmap
loop_
  _atom_site_label
  _atom_site_type_symbol
  _atom_site_fract_x
  _atom_site_fract_y
  _atom_site_fract_z
  _atom_site_U_iso_or_equiv
  _atom_site_adp_type
  _atom_site_occupancy
  _atom_site_symmetry_multiplicity
  _atom_site_calc_flag
  _atom_site_refinement_flags
  _atom_site_disorder_assembly
  _atom_site_disorder_group
 N7 N 0.6697(3) 0.5187(2) 0.14003(12) 0.0466(7) Uani 1 1 d . . .
 C8 C 0.5502(3) 0.5022(3) 0.15024(15) 0.0502(8) Uani 1 1 d . . .
 O20 O 0.5759(3) 0.3770(3) 0.25115(14) 0.0809(9) Uani 1 1 d . . .
 O17 O 0.2933(2) 0.4970(3) 0.07131(14) 0.0774(8) Uani 1 1 d . . .
 C11 C 0.6787(3) 0.6068(3) 0.08824(15) 0.0507(9) Uani 1 1 d . . .
 H11 H 0.7494 0.6343 0.0713 0.061 Uiso 1 1 calc R . .
 C9 C 0.4851(3) 0.5822(3) 0.10374(15) 0.0513(9) Uani 1 1 d . . .
 O14 O 0.6309(3) 0.8095(3) -0.01169(12) 0.0817(9) Uani 1 1 d . . .
 C1 C 0.7722(3) 0.4581(3) 0.17747(14) 0.0459(8) Uani 1 1 d . . .
 N21 N 0.7312(3) 0.2197(3) 0.12952(17) 0.0860(12) Uani 1 1 d . . .
 H21 H 0.6639 0.2533 0.1133 0.103 Uiso 1 1 calc R . .
 C18 C 0.5117(4) 0.4260(4) 0.20747(18) 0.0565(9) Uani 1 1 d . . .
 O13 O 0.4369(3) 0.7544(3) -0.01815(15) 0.0931(11) Uani 1 1 d . . .
 C6 C 0.8017(3) 0.3099(4) 0.16990(17) 0.0593(10) Uani 1 1 d . . .
 C10 C 0.5665(3) 0.6493(3) 0.06459(15) 0.0523(9) Uani 1 1 d . . .
 C5 C 0.9015(4) 0.2596(4) 0.2077(2) 0.0746(13) Uani 1 1 d . . .
 H5 H 0.9248 0.1615 0.2039 0.089 Uiso 1 1 calc R . .
 C2 C 0.8370(4) 0.5467(4) 0.21951(19) 0.0656(11) Uani 1 1 d . . .
 H2 H 0.8152 0.6452 0.2236 0.079 Uiso 1 1 calc R . .
 C3 C 0.9351(4) 0.4926(4) 0.2565(2) 0.0817(13) Uani 1 1 d . . .
 H3 H 0.9792 0.5539 0.2854 0.098 Uiso 1 1 calc R . .
 C12 C 0.5362(5) 0.7411(4) 0.00754(18) 0.0648(11) Uani 1 1 d . . .
 C15 C 0.3544(4) 0.6073(4) 0.09901(19) 0.0680(11) Uani 1 1 d . . .
 C4 C 0.9660(4) 0.3494(4) 0.2500(2) 0.0744(12) Uani 1 1 d . . .
 H4 H 1.0318 0.3120 0.2746 0.089 Uiso 1 1 calc R . .
 O16 O 0.3103(3) 0.7169(4) 0.1177(2) 0.1293(16) Uani 1 1 d . . .
 N22 N 0.9352(4) -0.1903(5) 0.0403(3) 0.1254(18) Uani 1 1 d . . .
 O19 O 0.3955(3) 0.4214(5) 0.20638(15) 0.1231(14) Uani 1 1 d . . .
 C7 C 0.7652(4) 0.0687(4) 0.1128(2) 0.0864(14) Uani 1 1 d . . .
 H7A H 0.6959 0.0149 0.0946 0.104 Uiso 1 1 calc R . .
 H7B H 0.7976 0.0171 0.1513 0.104 Uiso 1 1 calc R . .
 C13 C 0.6143(6) 0.8924(5) -0.0709(2) 0.113(2) Uani 1 1 d . . .
 H13A H 0.5899 0.8269 -0.1060 0.170 Uiso 1 1 calc R . .
 H13B H 0.6879 0.9393 -0.0794 0.170 Uiso 1 1 calc R . .
 H13C H 0.5541 0.9662 -0.0669 0.170 Uiso 1 1 calc R . .
 C14 C 0.1660(5) 0.5119(6) 0.0663(3) 0.123(2) Uani 1 1 d . . .
 H14A H 0.1437 0.5988 0.0416 0.184 Uiso 1 1 calc R . .
 H14B H 0.1387 0.5204 0.1088 0.184 Uiso 1 1 calc R . .
 H14C H 0.1306 0.4265 0.0450 0.184 Uiso 1 1 calc R . .
 C16 C 0.3427(5) 0.3604(7) 0.2623(3) 0.1099(18) Uani 1 1 d . . .
 H16A H 0.2696 0.3090 0.2482 0.132 Uiso 1 1 calc R . .
 H16B H 0.3971 0.2897 0.2839 0.132 Uiso 1 1 calc R . .
 C17 C 0.8554(5) 0.0771(6) 0.0651(3) 0.1078(17) Uani 1 1 d . . .
 H17A H 0.9216 0.1383 0.0818 0.129 Uiso 1 1 calc R . .
 H17B H 0.8208 0.1207 0.0251 0.129 Uiso 1 1 calc R . .
 C19 C 0.3181(7) 0.4740(6) 0.3057(4) 0.174(4) Uani 1 1 d . . .
 H19A H 0.2600 0.5401 0.2851 0.262 Uiso 1 1 calc R . .
 H19B H 0.3899 0.5276 0.3180 0.262 Uiso 1 1 calc R . .
 H19C H 0.2875 0.4319 0.3435 0.262 Uiso 1 1 calc R . .
 C1A C 0.8988(5) -0.0791(6) 0.0525(3) 0.1092(18) Uani 1 1 d . . .

loop_
  _atom_site_aniso_label
  _atom_site_aniso_U_11
  _atom_site_aniso_U_22
  _atom_site_aniso_U_33
  _atom_site_aniso_U_23
  _atom_site_aniso_U_13
  _atom_site_aniso_U_12
 N7 0.0502(19) 0.0392(13) 0.0497(15) 0.0042(11) -0.0002(13) 0.0047(12)
 C8 0.055(2) 0.0463(17) 0.0493(18) -0.0092(15) 0.0030(16) -0.0003(16)
 O20 0.084(2) 0.0729(17) 0.087(2) 0.0324(15) 0.0165(17) 0.0103(15)
 O17 0.0581(19) 0.0754(17) 0.096(2) -0.0266(15) -0.0105(15) 0.0050(14)
 C11 0.059(2) 0.0448(16) 0.0486(18) 0.0040(14) 0.0034(17) 0.0057(16)
 C9 0.053(2) 0.0491(17) 0.0509(18) -0.0126(15) -0.0041(17) 0.0107(16)
 O14 0.112(3) 0.0729(17) 0.0594(16) 0.0172(13) -0.0005(16) 0.0078(17)
 C1 0.047(2) 0.0434(15) 0.0461(17) 0.0032(14) -0.0019(15) 0.0042(15)
 N21 0.094(3) 0.0578(18) 0.099(3) -0.0285(18) -0.035(2) 0.0275(18)
 C18 0.061(3) 0.0476(18) 0.062(2) -0.0036(17) 0.0093(19) -0.0037(18)
 O13 0.102(3) 0.0853(19) 0.084(2) 0.0074(16) -0.0403(19) 0.0179(18)
 C6 0.062(3) 0.0497(18) 0.064(2) -0.0053(16) -0.0102(19) 0.0102(17)
 C10 0.063(3) 0.0458(16) 0.0469(18) -0.0039(14) -0.0048(17) 0.0156(17)
 C5 0.076(3) 0.053(2) 0.089(3) -0.002(2) -0.025(2) 0.018(2)
 C2 0.065(3) 0.0457(17) 0.083(2) -0.0069(18) -0.014(2) 0.0028(18)
 C3 0.083(3) 0.064(2) 0.092(3) -0.010(2) -0.034(3) -0.008(2)
 C12 0.092(3) 0.0461(19) 0.054(2) -0.0055(16) -0.010(2) 0.018(2)
 C15 0.057(3) 0.070(2) 0.074(2) -0.022(2) -0.008(2) 0.014(2)
 C4 0.066(3) 0.065(2) 0.087(3) 0.014(2) -0.027(2) 0.003(2)
 O16 0.071(2) 0.112(3) 0.201(4) -0.090(3) -0.012(2) 0.0362(19)
 N22 0.104(4) 0.086(3) 0.193(5) -0.031(3) 0.050(3) 0.007(3)
 O19 0.064(2) 0.221(4) 0.086(2) 0.041(2) 0.0150(18) -0.015(2)
 C7 0.096(4) 0.067(2) 0.093(3) -0.011(2) -0.011(3) -0.001(2)
 C13 0.184(6) 0.091(3) 0.063(3) 0.028(2) 0.002(3) 0.004(3)
 C14 0.061(3) 0.139(5) 0.163(5) -0.040(4) -0.018(3) 0.000(3)
 C16 0.083(4) 0.136(4) 0.116(4) 0.018(4) 0.040(3) -0.022(3)
 C17 0.105(5) 0.115(4) 0.106(4) -0.009(3) 0.021(3) 0.009(3)
 C19 0.244(10) 0.097(4) 0.205(7) -0.008(5) 0.160(7) -0.024(5)
 C1A 0.092(4) 0.089(3) 0.148(5) -0.038(3) 0.022(3) 0.011(3)

_geom_special_details
;
 All esds (except the esd in the dihedral angle between two l.s. planes) 
 are estimated using the full covariance matrix.  The cell esds are taken 
 into account individually in the estimation of esds in distances, angles 
 and torsion angles; correlations between esds in cell parameters are only 
 used when they are defined by crystal symmetry.  An approximate (isotropic) 
 treatment of cell esds is used for estimating esds involving l.s. planes. 
;
loop_
  _geom_bond_atom_site_label_1
  _geom_bond_atom_site_label_2
  _geom_bond_distance
  _geom_bond_site_symmetry_2
  _geom_bond_publ_flag
 N7 C8 1.387(4) . ?
 N7 C11 1.347(4) . ?
 N7 C1 1.445(4) . ?
 C8 C9 1.370(4) . ?
 C8 C18 1.467(5) . ?
 O20 C18 1.197(4) . ?
 O17 C15 1.318(4) . ?
 O17 C14 1.435(5) . ?
 C11 C10 1.373(5) . ?
 C9 C10 1.410(5) . ?
 C9 C15 1.484(5) . ?
 O14 C12 1.322(5) . ?
 O14 C13 1.437(5) . ?
 C1 C6 1.394(4) . ?
 C1 C2 1.353(5) . ?
 N21 C6 1.374(4) . ?
 N21 C7 1.467(5) . ?
 C18 O19 1.307(5) . ?
 O13 C12 1.205(5) . ?
 C6 C5 1.393(5) . ?
 C10 C12 1.462(5) . ?
 C5 C4 1.361(5) . ?
 C2 C3 1.382(5) . ?
 C3 C4 1.350(5) . ?
 C15 O16 1.188(4) . ?
 N22 C1A 1.123(6) . ?
 O19 C16 1.453(5) . ?
 C7 C17 1.475(7) . ?
 C16 C19 1.408(7) . ?
 C17 C1A 1.525(7) . ?

loop_
  _geom_angle_atom_site_label_1
  _geom_angle_atom_site_label_2
  _geom_angle_atom_site_label_3
  _geom_angle
  _geom_angle_site_symmetry_1
  _geom_angle_site_symmetry_3
  _geom_angle_publ_flag
 C8 N7 C1 128.3(3) . . ?
 C11 N7 C8 108.7(3) . . ?
 C11 N7 C1 123.0(3) . . ?
 N7 C8 C18 121.9(3) . . ?
 C9 C8 N7 107.9(3) . . ?
 C9 C8 C18 129.8(4) . . ?
 C15 O17 C14 116.3(3) . . ?
 N7 C11 C10 108.9(3) . . ?
 C8 C9 C10 107.2(3) . . ?
 C8 C9 C15 126.8(3) . . ?
 C10 C9 C15 125.7(3) . . ?
 C12 O14 C13 116.7(4) . . ?
 C6 C1 N7 119.5(3) . . ?
 C2 C1 N7 119.1(3) . . ?
 C2 C1 C6 121.4(3) . . ?
 C6 N21 C7 123.2(3) . . ?
 O20 C18 C8 125.8(4) . . ?
 O20 C18 O19 122.9(4) . . ?
 O19 C18 C8 111.2(3) . . ?
 C1 C6 C5 116.1(3) . . ?
 N21 C6 C1 120.6(3) . . ?
 N21 C6 C5 123.3(3) . . ?
 C11 C10 C9 107.2(3) . . ?
 C11 C10 C12 126.6(4) . . ?
 C9 C10 C12 126.1(4) . . ?
 C4 C5 C6 122.0(3) . . ?
 C1 C2 C3 120.8(3) . . ?
 C4 C3 C2 119.0(4) . . ?
 O14 C12 C10 111.6(4) . . ?
 O13 C12 O14 124.3(4) . . ?
 O13 C12 C10 124.1(4) . . ?
 O17 C15 C9 113.1(3) . . ?
 O16 C15 O17 123.8(4) . . ?
 O16 C15 C9 123.0(4) . . ?
 C3 C4 C5 120.6(4) . . ?
 C18 O19 C16 118.1(4) . . ?
 N21 C7 C17 108.5(4) . . ?
 C19 C16 O19 110.2(5) . . ?
 C7 C17 C1A 108.4(5) . . ?
 N22 C1A C17 175.5(7) . . ?
