# Supplementary material for: The Cycloaddition of the Benzimidazolium Ylides with Alkynes: New Mechanistic Insights
Source: PLoS One. 2016 May 25;11(5):e0156129. doi: 10.1371/journal.pone.0156129 (PMC4880325; doi:10.1371/journal.pone.0156129)
Supplement: S2 Cif — (CIF) [file pone.0156129.s002.cif]

data_exp
_audit_creation_date              2013-07-29
_audit_creation_method
;
  Olex2 1.2
  (compiled Apr 23 2013 17:54:37, GUI svn.r4466)
;
_publ_contact_author_address      '11 Carol I, 700506 Iasi, Romania'
_publ_contact_author_email        'gheorghita.zbancioc@chem.uaic.ro'
_publ_contact_author_name         'Gheorghita Zbancioc'
_publ_contact_author_phone        '+40 232 201278'
_chemical_name_systematic         ?
_chemical_formula_moiety          'C19 H18 N2 O7'
_chemical_formula_sum             'C19 H18 N2 O7'
_chemical_formula_weight          386.36
_chemical_oxdiff_formula          'C14 H13 N O6'
loop_
  _atom_type_symbol
  _atom_type_scat_dispersion_real
  _atom_type_scat_dispersion_imag
  _atom_type_scat_source
  _atom_type_scat_dispersion_source
 H 0.00000 0.00000 'International Tables Volume C Table 6.1.1.4 (pp. 500-502)'
 'Henke, Gullikson and Davis, At. Data and Nucl. Data Tables, 1993, 54, 2'
 C 0.01920 0.00962 'International Tables Volume C Table 6.1.1.4 (pp. 500-502)'
 'Henke, Gullikson and Davis, At. Data and Nucl. Data Tables, 1993, 54, 2'
 O 0.05239 0.03377 'International Tables Volume C Table 6.1.1.4 (pp. 500-502)'
 'Henke, Gullikson and Davis, At. Data and Nucl. Data Tables, 1993, 54, 2'
 N 0.03256 0.01839 'International Tables Volume C Table 6.1.1.4 (pp. 500-502)'
 'Henke, Gullikson and Davis, At. Data and Nucl. Data Tables, 1993, 54, 2'

_space_group_crystal_system       'monoclinic'
_space_group_IT_number            14
_space_group_name_H-M_alt         'P 1 21/c 1'
_space_group_name_Hall            '-P 2ybc'
loop_
  _space_group_symop_id
  _space_group_symop_operation_xyz
 1 x,y,z
 2 -x,y+1/2,-z+1/2
 3 -x,-y,-z
 4 x,-y-1/2,z-1/2

_cell_length_a                    8.6111(4)
_cell_length_b                    25.2974(10)
_cell_length_c                    8.3343(5)
_cell_angle_alpha                 90
_cell_angle_beta                  92.674(4)
_cell_angle_gamma                 90
_cell_volume                      1813.56(15)
_cell_formula_units_Z             4
_cell_measurement_reflns_used     5981
_cell_measurement_temperature     295
_cell_measurement_theta_max       70.7740
_cell_measurement_theta_min       5.1210
_exptl_absorpt_coefficient_mu     0.925
_exptl_absorpt_correction_T_max   1.00000
_exptl_absorpt_correction_T_min   0.86724
_exptl_absorpt_correction_type    multi-scan
_exptl_absorpt_process_details
;
CrysAlisPro, Agilent Technologies,
Version 1.171.36.28 (release 01-02-2013 CrysAlis171 .NET)
(compiled Feb  1 2013,16:14:44)
Empirical absorption correction using spherical harmonics,
 implemented in SCALE3 ABSPACK scaling algorithm.
;
_exptl_crystal_colour             'clear light colourless'
_exptl_crystal_colour_lustre      clear
_exptl_crystal_colour_modifier    light
_exptl_crystal_colour_primary     colourless
_exptl_crystal_density_diffrn     1.4149
_exptl_crystal_description        plate
_exptl_crystal_F_000              811.0649
_exptl_crystal_size_max           0.1
_exptl_crystal_size_mid           0.1
_exptl_crystal_size_min           0.03
_diffrn_reflns_av_R_equivalents   0.0853
_diffrn_reflns_av_unetI/netI      0.0483
_diffrn_reflns_limit_h_max        10
_diffrn_reflns_limit_h_min        -10
_diffrn_reflns_limit_k_max        30
_diffrn_reflns_limit_k_min        -30
_diffrn_reflns_limit_l_max        10
_diffrn_reflns_limit_l_min        -9
_diffrn_reflns_number             13210
_diffrn_reflns_theta_full         70.5919
_diffrn_reflns_theta_max          70.59
_diffrn_reflns_theta_min          3.49
_diffrn_ambient_temperature       295
_diffrn_detector_area_resol_mean  16.1702
_diffrn_measured_fraction_theta_full 0.9982
_diffrn_measured_fraction_theta_max 0.9836
_diffrn_measurement_details
;
#__ type_ start__ end____ width___ exp.time_
  1 omega  -66.00  -40.00   1.0000    1.8200
omega____ theta____ kappa____ phi______ frames
    -       -2.0000  178.0000  -90.0000 26

#__ type_ start__ end____ width___ exp.time_
  2 omega  -68.00  -34.00   1.0000    1.8200
omega____ theta____ kappa____ phi______ frames
    -       -2.0000  178.0000  120.0000 34

#__ type_ start__ end____ width___ exp.time_
  3 omega  -24.00    8.00   1.0000    1.8200
omega____ theta____ kappa____ phi______ frames
    -       -2.0000   25.0000  150.0000 32

#__ type_ start__ end____ width___ exp.time_
  4 omega   35.00   69.00   1.0000    1.8200
omega____ theta____ kappa____ phi______ frames
    -       -2.0000   25.0000  150.0000 34

#__ type_ start__ end____ width___ exp.time_
  5 omega   87.00  122.00   1.0000    1.8200
omega____ theta____ kappa____ phi______ frames
    -       54.0000   73.0000 -169.7728 35

#__ type_ start__ end____ width___ exp.time_
  6 omega   29.00   76.00   1.0000    1.8200
omega____ theta____ kappa____ phi______ frames
    -       54.0000   73.0000 -169.7728 47

#__ type_ start__ end____ width___ exp.time_
  7 omega   23.00   48.00   1.0000    1.8200
omega____ theta____ kappa____ phi______ frames
    -       54.0000   78.0000  117.5043 25

#__ type_ start__ end____ width___ exp.time_
  8 omega   26.00   80.00   1.0000    1.8200
omega____ theta____ kappa____ phi______ frames
    -       54.0000 -125.0000   30.0000 54

#__ type_ start__ end____ width___ exp.time_
  9 omega  100.00  164.00   1.0000    7.2700
omega____ theta____ kappa____ phi______ frames
    -      108.0000  111.0000 -120.0000 64

#__ type_ start__ end____ width___ exp.time_
 10 omega   58.00  108.00   1.0000    7.2700
omega____ theta____ kappa____ phi______ frames
    -      108.0000  178.0000   60.0000 50

#__ type_ start__ end____ width___ exp.time_
 11 omega   53.00   99.00   1.0000    7.2700
omega____ theta____ kappa____ phi______ frames
    -      108.0000  -50.0000   90.0000 46

#__ type_ start__ end____ width___ exp.time_
 12 omega  114.00  140.00   1.0000    7.2700
omega____ theta____ kappa____ phi______ frames
    -      108.0000  178.0000   60.0000 26

#__ type_ start__ end____ width___ exp.time_
 13 omega   47.00   74.00   1.0000    7.2700
omega____ theta____ kappa____ phi______ frames
    -      108.0000  -25.0000  150.0000 27

#__ type_ start__ end____ width___ exp.time_
 14 omega  122.00  148.00   1.0000    7.2700
omega____ theta____ kappa____ phi______ frames
    -      108.0000   50.0000   30.0000 26

#__ type_ start__ end____ width___ exp.time_
 15 omega   43.00  115.00   1.0000    7.2700
omega____ theta____ kappa____ phi______ frames
    -      108.0000 -111.0000   30.0000 72

#__ type_ start__ end____ width___ exp.time_
 16 omega   37.00   80.00   1.0000    7.2700
omega____ theta____ kappa____ phi______ frames
    -      108.0000  -25.0000    0.0000 43

#__ type_ start__ end____ width___ exp.time_
 17 omega   84.00  178.00   1.0000    7.2700
omega____ theta____ kappa____ phi______ frames
    -      108.0000   77.0000  150.0000 94

#__ type_ start__ end____ width___ exp.time_
 18 omega   84.00  153.00   1.0000    7.2700
omega____ theta____ kappa____ phi______ frames
    -      108.0000   77.0000 -180.0000 69

#__ type_ start__ end____ width___ exp.time_
 19 omega  -72.00   28.00   1.0000    1.8200
omega____ theta____ kappa____ phi______ frames
    -       -2.0000  -77.0000 -180.0000 100

#__ type_ start__ end____ width___ exp.time_
 20 omega   28.00  126.00   1.0000    1.8200
omega____ theta____ kappa____ phi______ frames
    -       54.0000   37.0000   30.0000 98

#__ type_ start__ end____ width___ exp.time_
 21 omega  -15.00   75.00   1.0000    1.8200
omega____ theta____ kappa____ phi______ frames
    -       54.0000  -57.0000   60.0000 90

#__ type_ start__ end____ width___ exp.time_
 22 omega  -15.00   75.00   1.0000    1.8200
omega____ theta____ kappa____ phi______ frames
    -       54.0000  -57.0000 -120.0000 90

#__ type_ start__ end____ width___ exp.time_
 23 omega   23.00   49.00   1.0000    1.8200
omega____ theta____ kappa____ phi______ frames
    -       54.0000   78.0000  -95.4977 26

#__ type_ start__ end____ width___ exp.time_
 24 omega   78.00  178.00   1.0000    7.2700
omega____ theta____ kappa____ phi______ frames
    -      108.0000   77.0000   60.0000 100

#__ type_ start__ end____ width___ exp.time_
 25 omega   86.00  113.00   1.0000    7.2700
omega____ theta____ kappa____ phi______ frames
    -      108.0000   63.0000 -150.0000 27

#__ type_ start__ end____ width___ exp.time_
 26 omega   74.00  178.00   1.0000    7.2700
omega____ theta____ kappa____ phi______ frames
    -      108.0000   25.0000    0.0000 104

#__ type_ start__ end____ width___ exp.time_
 27 omega   36.00  116.00   1.0000    7.2700
omega____ theta____ kappa____ phi______ frames
    -      108.0000 -111.0000   90.0000 80

#__ type_ start__ end____ width___ exp.time_
 28 omega   86.00  178.00   1.0000    7.2700
omega____ theta____ kappa____ phi______ frames
    -      108.0000   50.0000  120.0000 92

#__ type_ start__ end____ width___ exp.time_
 29 omega   36.00  116.00   1.0000    7.2700
omega____ theta____ kappa____ phi______ frames
    -      108.0000 -111.0000  -90.0000 80

#__ type_ start__ end____ width___ exp.time_
 30 omega   82.00  178.00   1.0000    7.2700
omega____ theta____ kappa____ phi______ frames
    -      108.0000   37.0000  -90.0000 96
;
_diffrn_measurement_device_type   'SuperNova, Dual, Cu at zero, Eos'
_diffrn_measurement_method        '\w scans'
_diffrn_orient_matrix_UB_11       -0.1102029000
_diffrn_orient_matrix_UB_12       0.0349581000
_diffrn_orient_matrix_UB_13       -0.1050532000
_diffrn_orient_matrix_UB_21       -0.1371705000
_diffrn_orient_matrix_UB_22       -0.0364623000
_diffrn_orient_matrix_UB_23       0.0371736000
_diffrn_orient_matrix_UB_31       -0.0332882000
_diffrn_orient_matrix_UB_32       0.0340330000
_diffrn_orient_matrix_UB_33       0.1477147000
_diffrn_radiation_monochromator   mirror
_diffrn_radiation_type            'Cu K\a'
_diffrn_radiation_wavelength      1.5418
_diffrn_source                    'SuperNova (Cu) X-ray Source'
_reflns_Friedel_coverage          0.0
_reflns_limit_h_max               10
_reflns_limit_h_min               -10
_reflns_limit_k_max               30
_reflns_limit_k_min               0
_reflns_limit_l_max               10
_reflns_limit_l_min               0
_reflns_number_gt                 2867
_reflns_number_total              3419
_reflns_odcompleteness_completeness 99.82
_reflns_odcompleteness_iscentric  1
_reflns_odcompleteness_theta      66.97
_reflns_threshold_expression      I>=2u(I)
_computing_cell_refinement
;
CrysAlisPro, Agilent Technologies,
Version 1.171.36.28 (release 01-02-2013 CrysAlis171 .NET)
(compiled Feb  1 2013,16:14:44)
;
_computing_data_collection
;
CrysAlisPro, Agilent Technologies,
Version 1.171.36.28 (release 01-02-2013 CrysAlis171 .NET)
(compiled Feb  1 2013,16:14:44)
;
_computing_data_reduction
;
CrysAlisPro, Agilent Technologies,
Version 1.171.36.28 (release 01-02-2013 CrysAlis171 .NET)
(compiled Feb  1 2013,16:14:44)
;
_computing_molecular_graphics
;
O. V. Dolomanov, L. J. Bourhis, R. J. Gildea, J. A. K. Howard and H. Puschmann,
OLEX2: a complete structure solution, refinement and analysis program.
J. Appl. Cryst. (2009). 42, 339-341.
;
_computing_publication_material
;
O. V. Dolomanov, L. J. Bourhis, R. J. Gildea, J. A. K. Howard and H. Puschmann,
OLEX2: a complete structure solution, refinement and analysis program.
J. Appl. Cryst. (2009). 42, 339-341.
;
_computing_structure_refinement
;
olex2.refine (L.J. Bourhis, O.V. Dolomanov, R.J. Gildea, J.A.K. Howard,
H. Puschmann, in preparation, 2011)
;
_computing_structure_solution
;
SHELXS, G.M. Sheldrick, Acta Cryst.
(2008). A64, 112-122
;
_refine_diff_density_max          0.2836
_refine_diff_density_min          -0.2772
_refine_diff_density_rms          0.0692
_refine_ls_d_res_high             0.8174
_refine_ls_d_res_low              12.6487
_refine_ls_goodness_of_fit_ref    1.0276
_refine_ls_hydrogen_treatment     mixed
_refine_ls_matrix_type            full
_refine_ls_number_constraints     26
_refine_ls_number_parameters      260
_refine_ls_number_reflns          3419
_refine_ls_number_restraints      0
_refine_ls_R_factor_all           0.0550
_refine_ls_R_factor_gt            0.0452
_refine_ls_restrained_S_all       1.0276
_refine_ls_shift/su_max           0.0002
_refine_ls_shift/su_mean          0.0000
_refine_ls_structure_factor_coef  Fsqd
_refine_ls_weighting_details
'w=1/[\s^2^(Fo^2^)+(0.0680P)^2^+0.2069P] where P=(Fo^2^+2Fc^2^)/3'
_refine_ls_weighting_scheme       calc
_refine_ls_wR_factor_ref          0.1190
_olex2_refinement_description
;
1. Fixed Uiso
 At 1.2 times of:
  All C(H) groups, All C(H,H) groups
 At 1.5 times of:
  All C(H,H,H) groups
2.a Secondary CH2 refined with riding coordinates:
 C6(H6a,H6b), C8(H8a,H8b)
2.b Aromatic/amide H refined with riding coordinates:
 C18(H18), C21(H21), C23(H23), C25(H25)
2.c Idealised Me refined as rotating group:
 C4(H4a,H4b,H4c), C5(H5a,H5b,H5c), C16(H16a,H16b,H16c)
;
_atom_sites_solution_primary      direct
loop_
  _atom_site_label
  _atom_site_type_symbol
  _atom_site_fract_x
  _atom_site_fract_y
  _atom_site_fract_z
  _atom_site_U_iso_or_equiv
  _atom_site_adp_type
  _atom_site_occupancy
  _atom_site_refinement_flags_posn
 N1 N 0.07222(13) 0.68124(4) 0.24573(15) 0.0390(3) Uani 1.000000 .
 N3 N 0.27775(14) 0.76397(4) 0.31070(15) 0.0404(3) Uani 1.000000 .
 C7 C 0.21233(15) 0.67219(5) 0.32866(17) 0.0369(3) Uani 1.000000 .
 C10 C 0.22911(16) 0.61875(5) 0.35179(17) 0.0369(3) Uani 1.000000 .
 C12 C 0.02260(16) 0.73316(5) 0.20742(18) 0.0397(3) Uani 1.000000 .
 C14 C -0.00019(17) 0.63407(5) 0.2167(2) 0.0428(3) Uani 1.000000 .
 C15 C 0.09472(16) 0.59473(5) 0.28161(18) 0.0398(3) Uani 1.000000 .
 C17 C 0.12735(16) 0.77446(5) 0.24254(18) 0.0398(3) Uani 1.000000 .
 C18 C 0.07885(19) 0.82603(6) 0.2083(2) 0.0499(4) Uani 1.000000 .
 H18 H 0.14572(19) 0.85415(6) 0.2317(2) 0.0599(5) Uiso 1.000000 R
 C21 C -0.12436(19) 0.74314(6) 0.1381(2) 0.0515(4) Uani 1.000000 .
 H21 H -0.19235(19) 0.71532(6) 0.1149(2) 0.0618(5) Uiso 1.000000 R
 C23 C -0.0680(2) 0.83570(6) 0.1398(3) 0.0582(4) Uani 1.000000 .
 H23 H -0.0988(2) 0.87029(6) 0.1179(3) 0.0698(5) Uiso 1.000000 R
 C25 C -0.1693(2) 0.79462(7) 0.1036(3) 0.0589(5) Uani 1.000000 .
 H25 H -0.2672(2) 0.80149(7) 0.0563(3) 0.0707(5) Uiso 1.000000 R
 O3 O 0.14882(14) 0.50604(4) 0.35325(17) 0.0602(3) Uani 1.000000 .
 O6 O -0.06198(13) 0.52383(4) 0.19488(16) 0.0520(3) Uani 1.000000 .
 C2 C 0.06591(16) 0.53721(5) 0.28229(19) 0.0409(3) Uani 1.000000 .
 C13 C 0.36722(16) 0.59322(5) 0.43401(18) 0.0383(3) Uani 1.000000 .
 O1 O 0.47482(13) 0.58279(5) 0.32974(14) 0.0521(3) Uani 1.000000 .
 O2 O 0.37889(15) 0.58421(5) 0.57475(15) 0.0569(3) Uani 1.000000 .
 C4 C 0.6203(2) 0.56297(9) 0.3985(3) 0.0742(6) Uani 1.000000 .
 H4a H 0.6582(12) 0.5864(4) 0.4821(17) 0.1113(9) Uiso 1.000000 GR
 H4b H 0.6046(5) 0.5284(4) 0.443(2) 0.1113(9) Uiso 1.000000 GR
 H4c H 0.6948(7) 0.5609(8) 0.3166(6) 0.1113(9) Uiso 1.000000 GR
 C5 C -0.0997(2) 0.46816(6) 0.1947(3) 0.0620(5) Uani 1.000000 .
 H5a H -0.1935(11) 0.46234(11) 0.1304(17) 0.0930(7) Uiso 1.000000 GR
 H5b H -0.0163(9) 0.44850(9) 0.1507(19) 0.0930(7) Uiso 1.000000 GR
 H5c H -0.1142(19) 0.45666(16) 0.3027(4) 0.0930(7) Uiso 1.000000 GR
 C6 C 0.39834(17) 0.80513(6) 0.32010(18) 0.0432(3) Uani 1.000000 .
 H6a H 0.49882(17) 0.78898(6) 0.30522(18) 0.0518(4) Uiso 1.000000 R
 H6b H 0.37877(17) 0.83027(6) 0.23363(18) 0.0518(4) Uiso 1.000000 R
 C8 C 0.4036(2) 0.83466(7) 0.4808(2) 0.0514(4) Uani 1.000000 .
 H8a H 0.3063(2) 0.85309(7) 0.4943(2) 0.0617(5) Uiso 1.000000 R
 H8b H 0.4199(2) 0.80994(7) 0.5690(2) 0.0617(5) Uiso 1.000000 R
 O4 O 0.49075(15) 0.92005(5) 0.42436(16) 0.0589(3) Uani 1.000000 .
 O5 O 0.66702(18) 0.86309(6) 0.5168(3) 0.0903(6) Uani 1.000000 .
 C9 C 0.53541(19) 0.87339(6) 0.4792(2) 0.0494(4) Uani 1.000000 .
 C16 C 0.6142(3) 0.95604(9) 0.3880(3) 0.0847(7) Uani 1.000000 .
 H16a H 0.6792(15) 0.9401(4) 0.311(2) 0.1271(11) Uiso 1.000000 GR
 H16b H 0.5705(3) 0.9881(3) 0.344(3) 0.1271(11) Uiso 1.000000 GR
 H16c H 0.6752(16) 0.9638(7) 0.4845(6) 0.1271(11) Uiso 1.000000 GR
 H14 H -0.099(2) 0.6328(7) 0.158(2) 0.050(5) Uiso 1.000000 .
 C11 C 0.32194(16) 0.71465(5) 0.36497(17) 0.0388(3) Uani 1.000000 .
 O7 O 0.44812(13) 0.70629(4) 0.43401(15) 0.0516(3) Uani 1.000000 .

loop_
  _atom_site_aniso_label
  _atom_site_aniso_U_11
  _atom_site_aniso_U_22
  _atom_site_aniso_U_33
  _atom_site_aniso_U_12
  _atom_site_aniso_U_13
  _atom_site_aniso_U_23
 N1 0.0346(6) 0.0308(5) 0.0511(7) -0.0003(4) -0.0052(5) 0.0028(4)
 N3 0.0399(6) 0.0326(5) 0.0481(7) -0.0057(4) -0.0046(5) 0.0032(4)
 C7 0.0348(7) 0.0336(6) 0.0420(7) -0.0001(5) -0.0027(5) 0.0005(5)
 C10 0.0363(7) 0.0324(6) 0.0420(7) 0.0008(5) -0.0001(5) -0.0004(5)
 C12 0.0381(7) 0.0317(6) 0.0488(8) 0.0002(5) -0.0023(6) 0.0038(5)
 C14 0.0358(7) 0.0328(6) 0.0590(9) -0.0025(5) -0.0067(6) 0.0002(6)
 C15 0.0363(7) 0.0317(6) 0.0512(8) 0.0001(5) -0.0015(6) -0.0005(5)
 C17 0.0402(7) 0.0348(7) 0.0439(8) -0.0011(5) -0.0021(5) 0.0029(5)
 C18 0.0519(9) 0.0326(7) 0.0643(10) -0.0028(6) -0.0063(7) 0.0056(6)
 C21 0.0411(8) 0.0386(7) 0.0736(11) -0.0004(6) -0.0113(7) 0.0049(7)
 C23 0.0569(10) 0.0369(7) 0.0796(12) 0.0060(6) -0.0091(8) 0.0100(7)
 C25 0.0461(8) 0.0458(8) 0.0833(13) 0.0061(7) -0.0134(8) 0.0096(8)
 O3 0.0544(7) 0.0362(5) 0.0880(9) 0.0071(5) -0.0178(6) 0.0039(5)
 O6 0.0469(6) 0.0316(5) 0.0761(8) -0.0049(4) -0.0133(5) 0.0027(4)
 C2 0.0369(7) 0.0318(6) 0.0538(8) 0.0014(5) 0.0001(6) -0.0012(5)
 C13 0.0391(7) 0.0308(6) 0.0444(8) 0.0004(5) -0.0044(5) -0.0017(5)
 O1 0.0417(6) 0.0598(7) 0.0547(7) 0.0119(5) 0.0013(5) 0.0011(5)
 O2 0.0620(7) 0.0618(7) 0.0464(7) 0.0135(5) -0.0054(5) 0.0073(5)
 C4 0.0419(9) 0.0833(14) 0.0969(16) 0.0186(9) -0.0026(9) 0.0048(11)
 C5 0.0586(10) 0.0340(8) 0.0923(14) -0.0110(7) -0.0096(9) 0.0001(8)
 C6 0.0450(8) 0.0378(7) 0.0464(8) -0.0097(6) -0.0021(6) 0.0028(6)
 C8 0.0573(9) 0.0484(8) 0.0483(9) -0.0097(7) -0.0002(7) -0.0028(6)
 O4 0.0600(7) 0.0500(6) 0.0652(8) -0.0061(5) -0.0128(6) 0.0098(5)
 O5 0.0555(8) 0.0613(8) 0.1506(17) 0.0022(6) -0.0342(9) -0.0014(9)
 C9 0.0490(9) 0.0435(8) 0.0544(9) -0.0022(6) -0.0122(7) -0.0064(6)
 C16 0.0887(16) 0.0661(12) 0.0984(18) -0.0298(11) -0.0070(13) 0.0127(11)
 C11 0.0382(7) 0.0350(6) 0.0425(7) -0.0017(5) -0.0035(5) -0.0003(5)
 O7 0.0435(6) 0.0435(5) 0.0659(7) -0.0036(4) -0.0181(5) 0.0038(5)

loop_
  _geom_bond_atom_site_label_1
  _geom_bond_atom_site_label_2
  _geom_bond_distance
  _geom_bond_site_symmetry_2
 N1 C7 1.3812(17) .
 N1 C12 1.4133(17) .
 N1 C14 1.3626(17) .
 N3 C17 1.4148(18) .
 N3 C6 1.4701(17) .
 N3 C11 1.3748(18) .
 C7 C10 1.3724(19) .
 C7 C11 1.4523(18) .
 C10 C15 1.4097(19) .
 C10 C13 1.4917(19) .
 C12 C17 1.4021(19) .
 C12 C21 1.389(2) .
 C14 C15 1.382(2) .
 C15 C2 1.4762(18) .
 C17 C18 1.3954(19) .
 C18 C23 1.385(2) .
 C21 C25 1.385(2) .
 C23 C25 1.381(2) .
 O3 C2 1.2008(19) .
 O6 C2 1.3354(18) .
 O6 C5 1.4450(17) .
 C13 O1 1.3261(19) .
 C13 O2 1.195(2) .
 O1 C4 1.443(2) .
 C6 C8 1.533(2) .
 C8 C9 1.500(2) .
 O4 C9 1.317(2) .
 O4 C16 1.443(2) .
 O5 C9 1.190(2) .
 C11 O7 1.2239(18) .

loop_
  _geom_angle_atom_site_label_1
  _geom_angle_atom_site_label_2
  _geom_angle_atom_site_label_3
  _geom_angle
  _geom_angle_site_symmetry_1
  _geom_angle_site_symmetry_3
 C12 N1 C7 120.98(11) . .
 C14 N1 C7 109.00(11) . .
 C14 N1 C12 130.00(12) . .
 C6 N3 C17 121.31(11) . .
 C11 N3 C17 122.44(11) . .
 C11 N3 C6 116.19(11) . .
 C10 C7 N1 108.49(12) . .
 C11 C7 N1 121.72(12) . .
 C11 C7 C10 129.51(13) . .
 C15 C10 C7 106.70(12) . .
 C13 C10 C7 124.58(12) . .
 C13 C10 C15 128.72(12) . .
 C17 C12 N1 117.42(12) . .
 C21 C12 N1 121.51(12) . .
 C21 C12 C17 121.07(13) . .
 C15 C14 N1 107.69(12) . .
 C14 C15 C10 108.12(12) . .
 C2 C15 C10 123.92(13) . .
 C2 C15 C14 127.95(13) . .
 C12 C17 N3 120.80(12) . .
 C18 C17 N3 121.13(13) . .
 C18 C17 C12 118.06(13) . .
 C23 C18 C17 120.55(14) . .
 C25 C21 C12 119.83(14) . .
 C25 C23 C18 120.83(14) . .
 C23 C25 C21 119.65(15) . .
 C5 O6 C2 115.29(12) . .
 O3 C2 C15 123.58(14) . .
 O6 C2 C15 112.48(12) . .
 O6 C2 O3 123.94(13) . .
 O1 C13 C10 110.58(12) . .
 O2 C13 C10 124.23(14) . .
 O2 C13 O1 125.18(13) . .
 C4 O1 C13 115.42(14) . .
 C8 C6 N3 112.57(12) . .
 C9 C8 C6 107.57(13) . .
 C16 O4 C9 115.62(16) . .
 O4 C9 C8 112.32(14) . .
 O5 C9 C8 124.49(16) . .
 O5 C9 O4 123.12(16) . .
 C7 C11 N3 115.81(12) . .
 O7 C11 N3 122.51(12) . .
 O7 C11 C7 121.62(13) . .
